# Supplementary material for: From data to practice: brain meningioma treatment in elderly patients – a survey of the Italian Society of Neurosurgery (SINch®) and systematic review and meta-analysis
Source: Neurosurg Rev. 2024 Jul 31;47(1):373. doi: 10.1007/s10143-024-02524-8 (PMC11291526; doi:10.1007/s10143-024-02524-8)
Supplement: Supplementary file 3 — Supplementary file3 (XLSX 20 KB) Figure S3: SINch NeuroOncology Study Group [file 10143_2024_2524_MOESM3_ESM.xlsx]

## Sheet: original_data
Name	Surname	Affiliation
Giuseppe	Barbagallo	Neurosurgery Department, University of Catania, Catania, Italy
Andrea	Barbanera	SS. Antonio and Biagio and Cesare Arrigo Hospital Alessandria, Italy
Giacomo	Beggio	Department of Neurosurgery, San Bortolo Hospital Vicenza, Italy
Silvio Domenico	Bellocchi	Unit of Neurosurgery, Sant'Anna Hospital, Como, Italy.
Claudio	Bernucci	Division of Neurological Surgery, ASST Papa Giovanni XXIII, Bergamo, Italy.
Manuela Anna	Caroli	Neurosurgery Unit, Department of Surgery, Fondazione IRCCS Ca' Granda Ospedale Maggiore Policlinico, University of Milan, Milan, Italy
Marco	Cenzato	Department of Neurosurgery, Grande Ospedale Metropolitano Niguarda, Milan, Italy
Alessandro	Della Puppa	Neurosurgery Department, Padua Hospital, Padua, Italy
Andrea	Di Cristofori	Neurosurgery Unit, Department of Neuroscience, San Gerardo Hospital, Monza, Italy
Riccardo	Draghi	Department of Neurosurgery, Maria Cecilia Hospital, GVM Care&Research, Cotignola, Italy.
Antonio	Fioravanti	Medical Oncology and Translational Research Unit, Cremona Hospital, Cremona, Italy
Marco Maria	Fontanella	Neurosurgery, Department of Medical and Surgical Specialties, Radiological Sciences and Public Health, University of Brescia, Brescia, Italy
Alessandro	Frati	Neurosurgery Division Human Neurosciences Department, Sapienza University, Roma, Italy
Filippo	Gagliardi	Department of Neurosurgery and Gamma Knife Radiosurgery, San Raffaele University and IRCCS San Raffaele Scientific Institute, Milan, Italy
Diego	Garbossa	Department of Neuroscience Rita Levi Montalcini, Neurosurgery Unit, University of Turin, Turin, Italy
Antonino	Germanò	Division of Neurosurgery, BIOMORF Department, University of Messina, Messina, Italy
Maurizio	Iacoangeli	Neurosurgical Department, Marche General University Hospital, Ancona, Italy
Luigi Antonio	Lattanzi	Anthea Hospital, Bari, Italy
Federico	Legnani	Department of Neurosurgery, National Neurologic Institute IRCCS C. Besta, Milan, Italy
Davide	Locatelli	Neurosurgical Clinic, Insubria University, ASST Settelaghi, Varese, Italy
Vincenza	Maiola	DAI Neurology and Psychiatry, Department of Neurosurgery, Policlinico Umberto I, Sapienza University of Rome, Rome, Italy
Nicola	Montemurro	Department of Neurosurgery, Azienda Ospedaliero Universitaria Pisana (AOUP), Pisa, Italy
Giovanni	Muscas	Neurosurgery Unit, Department of Neuroscience, Psychology, Pharmacology and Child Health, University of Florence, Florence, Italy
Antonio	Nicolato	Department of Neuroscience, University Hospital, AOUI, Verona - Italy
Sergio	Paolini	IRCCS Neuromed, Pozzilli, Italy.
Giacomo	Pavesi	Department of Neurosurgery, Sant'Agostino Estense Hospital, Modena, Italy
Maurizio	Piparo	Department of Neurosurgery, Grande Ospedale Metropolitano Niguarda, Milan, Italy
Domenico	Policicchio	Department of Neurosurgery, Azienda Ospedaliera Universitaria di Sassari, Sassari, Italy
Angelo	Pompucci	Department of Neurosurgery, S. Maria Goretti Hospital, Latina, Italy.
Antonino	Raco	Division of Neurosurgery, Department of NESMOS, AOU Sant'Andrea, Sapienza University, Rome, Italy
Marta	Rossetto	Department of Neurosurgery, Padua University Hospital, Padua, Italy
Giovanni	Sabatino	Institute of Neurosurgery, IRCCS Fondazione Policlinico Universitario Agostino Gemelli, Catholic University, Rome, Italy
Antonio	Santoro	Department of Neurology and Psychiatry, Neurosurgery, "Sapienza" University of Rome, Rome, Italy.
Silvio	Sarubbo	Department of Neurosurgery, Santa Chiara Hospital, Azienda Provinciale Per I Servizi Sanitari (APSS), Trento, Italy
Alba	Scerrati	Department of Neurosurgery, Sant'Anna University Hospital, Ferrara, Italy
Francesco	Signorelli	Department of Basic Medical Sciences, Neurosciences and Sense Organs, Division of Neurosurgery, University of Bari, Bari, Italy.
Fabio	Spanu	Department of Neurosurgery, Santa Corona Hospital, Pietra Ligure, Savona, Italy
Giannantonio	Spena	Neurosurgery Unit, Fondazione IRCCS Policlinico S. Matteo, Pavia, Italy
Roberto	Stefini	Departiment of Neurosurgery,Legnano Hospital, Milan, Italy
Stefano	Telera	UOSD Neurosurgery, IRCSS National Cancer Institute "Regina Elena", Rome, Italy
Luigino	Tosatto	Department of Neurosurgery, Ospedale M. Bufalini, Cesena, Italy.
Roberto	Trignani	Department of Hospital Neurosurgery, AOU Ospedali Riuniti, Ancona, Italy
Silvana	Tumbiolo	Division of Neurosurgery, Villa Sofia Hospital, Palermo, Italy
Francesco	Volpin	Neurosurgery Unit, Azienda Ospedale-Università di Padova, Padova, Italy
Giampaolo	Zambon	Department of Neurosurgery, San Bortolo Hospital, Vicenza, Italy
Donato Carlo	Zotta	Neurosurgical Unit, Ospedale Spirito Santo, Pescara, Italy.
